# Supplementary material for: Computational-Model-Based Analysis of Context Effects on Harmonic Expectancy
Source: PLoS One. 2016 Mar 22;11(3):e0151374. doi: 10.1371/journal.pone.0151374 (PMC4803284; doi:10.1371/journal.pone.0151374)
Supplement: S1 Data — Chords are labeled by numbers; A major triad is 1, A sharp major triad is 2, B major triad is 3,…, G sharp major triad is 12. (CSV) [file pone.0151374.s001.csv]

# Behavioral Datasets (Degree of Relatedness, DOR)
# Chords are labeled by the numbers; A major triad = 1, A sharp major triad = 2, �c, G sharp major triad = 12
Participant	1st Chord	2nd Chord	3rd Chord	4th Chord	DOR
1	5	7			8
1	2	9			7
1	10	2			4
1	4	12			4
1	6	7			4
1	8	2			4
1	12	4			4
1	7	8			7
1	9	10			6
1	11	11			3
1	3	5			4
1	4	10			4
1	6	8			6
1	5	5			3
1	8	11			4
1	3	8			7
1	10	7			4
1	4	8			6
1	2	3			7
1	12	3			4
1	7	12			9
1	11	7			6
1	4	4			4
1	9	9			3
1	3	9			7
1	4	5			6
1	10	4			4
1	2	2			2
1	7	9			8
1	6	4			7
1	11	3			3
1	12	5			7
1	4	6			9
1	8	6			7
1	9	8			8
1	5	12			8
1	9	4			3
1	3	7			1
1	11	4			8
1	6	2			5
1	7	6			7
1	10	10			3
1	12	12			3
1	8	7			3
1	4	3			3
1	2	7			7
1	4	10			8
1	5	6			4
1	8	10			7
1	7	5			7
1	2	11			8
1	6	12			7
1	9	6			3
1	5	9			4
1	12	8			7
1	3	4			6
1	4	9			7
1	10	3			7
1	11	2			3
1	4	7			7
1	3	2			1
1	10	4			6
1	11	6			8
1	5	10			9
1	8	5			7
1	6	3			7
1	7	7			2
1	4	4			4
1	12	6			3
1	4	11			7
1	9	3			3
1	2	12			3
1	7	10			7
1	6	4			9
1	4	11			8
1	8	8			3
1	12	11			3
1	2	4			6
1	3	6			3
1	9	12			8
1	10	8			4
1	11	9			7
1	4	2			3
1	5	2			7
1	4	3			8
1	10	12			7
1	11	8			8
1	9	7			8
1	3	11			6
1	6	5			7
1	8	12			4
1	5	3			7
1	7	2			8
1	12	10			8
1	4	5			6
1	2	10			9
1	7	4			7
1	5	11			8
1	12	4			7
1	9	11			7
1	4	4			7
1	8	9			3
1	6	6			3
1	10	5			7
1	2	4			7
1	3	3			3
1	11	10			7
1	4	12			6
1	11	12			7
1	6	11			8
1	4	6			7
1	4	4			3
1	9	5			7
1	8	4			6
1	7	3			7
1	2	5			8
1	12	9			8
1	10	9			3
1	3	4			3
1	5	4			7
1	4	9			6
1	2	8			7
1	7	4			8
1	3	10			8
1	11	4			7
1	6	10			6
1	8	3			8
1	9	4			3
1	10	11			6
1	12	2			8
1	4	7			7
1	5	4			7
1	6	9			3
1	12	7			9
1	5	8			6
1	4	2			7
1	11	5			3
1	10	6			7
1	8	4			9
1	2	6			3
1	7	11			8
1	3	12			8
1	4	8			9
1	9	2			8
1	6	12	9		4
1	12	11	6		7
1	11	9	4		6
1	12	8	3		7
1	8	12	9		3
1	10	3	6		3
1	6	10	11		8
1	5	4	5		3
1	2	9	3		3
1	4	10	3		3
1	10	7	4		5
1	7	6	5		7
1	4	12	3		8
1	3	4	12		8
1	6	10	12		7
1	4	6	9		7
1	5	2	2		3
1	4	3	3		5
1	9	4	5		6
1	6	7	6		4
1	4	2	5		8
1	11	8	9		5
1	12	5	4		2
1	4	6	2		7
1	12	7	6		4
1	9	3	6		4
1	7	2	10		8
1	2	3	4		4
1	3	12	3		3
1	2	10	4		3
1	11	12	9		8
1	4	5	4		9
1	7	2	4		3
1	5	11	4		4
1	8	8	6		8
1	6	4	6		3
1	5	9	9		6
1	8	7	4		3
1	11	4	3		3
1	8	3	8		8
1	5	5	8		4
1	12	3	4		4
1	3	9	4		7
1	9	10	2		4
1	7	3	4		4
1	5	10	8		7
1	6	9	2		8
1	7	8	3		9
1	10	4	10		8
1	8	4	7		7
1	4	7	3		7
1	8	8	12		7
1	2	7	4		4
1	6	4	4		3
1	10	3	8		8
1	9	5	6		3
1	2	9	4		8
1	11	7	4		6
1	9	4	11		8
1	7	3	2		4
1	11	8	3		8
1	8	4	8		4
1	11	11	5		3
1	10	12	10		7
1	3	7	4		8
1	9	10	12		6
1	5	6	4		4
1	2	2	4		3
1	4	11	12		5
1	3	6	10		3
1	11	12	8		3
1	4	3	7		8
1	3	5	6		3
1	10	2	5		7
1	4	6	3		3
1	11	11	12		3
1	4	10	12		6
1	5	4	10		6
1	6	12	8		7
1	9	2	2		3
1	8	11	4		6
1	12	10	7		6
1	9	12	6		7
1	7	7	3		4
1	4	3	2		8
1	11	7	4		8
1	12	4	7		7
1	2	11	9		7
1	4	4	11		8
1	3	5	4		9
1	2	4	11		7
1	9	9	11		8
1	3	10	2		3
1	5	5	5		2
1	8	4	12		8
1	4	7	8		8
1	7	4	3		4
1	2	10	12		7
1	7	9	3		4
1	6	5	4		8
1	2	7	9		8
1	12	10	2		4
1	10	6	11		9
1	9	3	7		8
1	6	10	5		9
1	7	4	12		8
1	8	6	4		7
1	5	4	8		9
1	6	11	6		7
1	12	5	9		8
1	4	7	7		4
1	3	5	12		7
1	11	7	7		5
1	4	4	9		7
1	8	11	11		7
1	12	7	8		7
1	4	11	8		7
1	7	2	2		6
1	6	9	6		3
1	4	7	10		7
1	10	9	9		3
1	4	8	7		7
1	9	4	6		8
1	8	7	9		8
1	7	8	8		6
1	4	11	11		4
1	9	8	4		8
1	10	10	5		8
1	2	12	5		8
1	12	12	5		8
1	3	5	10		9
1	4	5	8		6
1	5	2	11		3
1	12	9	2		9
1	5	3	9		6
1	10	4	12		7
1	2	8	9		8
1	10	11	4		7
1	4	11	7		3
1	11	11	8		6
1	3	10	8		8
1	4	4	5		6
1	10	4	2		9
1	3	8	9		8
1	4	9	11	9	6
1	3	4	8	4	7
1	6	8	4	6	6
1	2	12	10	8	4
1	4	6	4	6	8
1	12	7	9	11	7
1	7	12	7	9	6
1	11	6	4	3	7
1	8	4	6	11	8
1	10	5	12	5	9
1	9	2	12	10	5
1	6	4	11	6	7
1	12	2	9	7	8
1	4	11	4	9	8
1	12	5	10	5	8
1	2	4	6	4	6
1	6	11	9	2	6
1	4	3	10	3	5
1	5	3	4	6	7
1	12	5	12	10	6
1	3	5	3	8	8
1	5	12	10	12	8
1	11	9	4	11	9
1	9	11	6	4	8
1	11	6	11	9	9
1	6	4	11	4	8
1	7	9	2	9	9
1	5	3	8	6	4
1	4	11	4	8	7
1	9	7	12	2	6
1	6	4	8	3	3
1	4	3	4	8	7
1	11	4	6	11	8
1	10	12	2	9	4
1	2	7	2	7	8
1	12	10	8	3	6
1	5	7	2	4	9
1	7	2	12	10	7
1	8	6	8	4	9
1	5	12	5	12	6
1	2	7	12	10	7
1	4	8	10	3	4
1	6	4	6	4	7
1	11	4	3	8	8
1	4	8	4	3	3
1	10	12	5	7	6
1	3	10	3	8	7
1	5	3	5	12	7
1	11	4	3	5	6
1	4	11	6	4	6
1	11	6	8	6	4
1	12	10	8	10	7
1	2	7	5	12	6
1	4	11	4	3	4
1	9	11	9	7	7
1	2	7	9	11	7
1	5	7	12	10	4
1	4	6	4	8	8
1	11	4	11	4	8
1	7	5	10	5	6
1	3	8	4	3	6
1	9	4	11	9	8
1	4	9	11	6	6
1	9	4	2	7	8
2	5	6			6
2	9	4			7
2	4	5			7
2	6	4			6
2	4	4			4
2	7	4			6
2	11	9			6
2	8	8			8
2	10	11			8
2	12	9			7
2	2	6			8
2	3	8			9
2	7	9			7
2	5	8			7
2	4	4			7
2	12	4			8
2	6	5			3
2	11	5			4
2	8	4			8
2	9	6			6
2	4	7			4
2	10	4			6
2	2	12			5
2	3	4			4
2	4	11			4
2	5	2			5
2	7	8			4
2	11	10			6
2	2	4			4
2	4	7			7
2	6	2			4
2	10	10			8
2	9	9			8
2	3	11			4
2	8	9			6
2	12	6			6
2	11	7			7
2	12	10			7
2	4	12			5
2	9	2			8
2	8	10			6
2	3	9			7
2	6	9			7
2	2	3			7
2	10	2			5
2	7	7			7
2	5	11			4
2	4	6			7
2	3	7			4
2	4	9			8
2	10	9			7
2	7	2			8
2	5	7			4
2	6	8			3
2	9	8			6
2	11	3			4
2	8	11			3
2	12	5			6
2	4	5			4
2	2	11			3
2	12	7			7
2	11	2			5
2	3	2			4
2	6	4			8
2	4	2			8
2	8	6			6
2	4	9			4
2	10	7			3
2	5	10			7
2	7	12			8
2	2	4			6
2	9	10			5
2	4	4			4
2	8	4			6
2	6	10			4
2	3	12			3
2	5	9			4
2	11	8			4
2	2	9			3
2	12	4			3
2	7	6			3
2	9	12			6
2	4	8			7
2	10	12			3
2	9	4			5
2	5	3			3
2	8	2			6
2	3	5			4
2	4	12			3
2	7	10			3
2	11	4			6
2	12	8			6
2	2	5			5
2	10	6			5
2	4	8			6
2	6	12			5
2	2	7			7
2	5	4			3
2	7	3			6
2	10	5			7
2	8	7			6
2	9	11			5
2	3	6			3
2	4	6			2
2	4	2			3
2	11	4			3
2	6	6			7
2	12	3			4
2	9	7			5
2	2	8			6
2	12	12			7
2	10	3			7
2	4	3			7
2	11	12			5
2	5	12			7
2	8	5			6
2	3	10			7
2	7	4			6
2	4	4			7
2	6	7			4
2	5	4			6
2	10	4			3
2	2	10			6
2	9	5			7
2	12	11			3
2	4	10			4
2	7	5			6
2	3	4			7
2	8	12			6
2	11	11			7
2	4	11			8
2	6	3			6
2	5	5			7
2	10	8			6
2	11	6			7
2	8	3			8
2	6	11			7
2	12	2			4
2	4	3			4
2	9	3			3
2	2	2			7
2	7	11			6
2	3	3			7
2	4	10			3
2	12	10	5		7
2	10	11	7		6
2	4	4	5		7
2	2	9	9		7
2	4	5	8		6
2	11	7	9		6
2	7	8	7		7
2	3	11	6		8
2	6	3	7		7
2	9	2	12		4
2	6	12	2		6
2	12	3	10		8
2	9	4	6		8
2	12	6	12		3
2	6	3	2		3
2	9	4	9		4
2	2	7	12		7
2	9	4	4		6
2	4	5	10		6
2	10	4	6		8
2	3	4	5		6
2	9	10	5		7
2	8	9	9		6
2	4	3	9		3
2	8	12	11		4
2	4	6	5		5
2	11	4	4		4
2	4	10	6		3
2	8	11	9		4
2	4	6	3		6
2	7	3	11		5
2	3	12	10		4
2	2	9	7		3
2	11	8	5		4
2	4	11	4		5
2	8	12	12		6
2	4	3	8		8
2	12	4	3		2
2	6	3	3		6
2	2	7	4		3
2	8	5	10		4
2	10	4	10		7
2	5	3	5		3
2	3	8	10		3
2	5	7	3		5
2	3	6	8		7
2	5	4	9		7
2	4	10	4		3
2	6	4	12		3
2	4	5	7		5
2	5	7	11		4
2	4	4	7		5
2	7	12	7		6
2	9	7	3		2
2	5	4	6		7
2	6	2	2		6
2	3	8	12		5
2	6	12	12		6
2	11	2	5		7
2	7	6	2		6
2	4	8	4		5
2	10	3	11		4
2	7	11	2		5
2	12	12	10		4
2	2	8	4		7
2	9	3	10		8
2	8	9	4		7
2	12	5	6		5
2	9	11	4		7
2	10	9	9		6
2	7	2	7		8
2	12	8	5		5
2	2	9	12		4
2	10	10	12		6
2	7	4	6		3
2	11	10	9		4
2	4	4	10		6
2	3	7	11		5
2	2	12	10		5
2	5	3	7		4
2	3	2	6		4
2	2	8	12		5
2	8	6	7		3
2	7	7	11		6
2	10	4	4		3
2	8	2	3		2
2	7	9	7		6
2	10	12	4		3
2	8	7	10		5
2	10	12	7		7
2	6	4	4		6
2	7	4	11		4
2	11	11	11		7
2	8	8	4		8
2	3	4	7		5
2	4	4	8		4
2	8	10	4		4
2	12	6	9		3
2	6	10	11		4
2	5	4	4		3
2	12	4	11		7
2	3	10	11		4
2	6	9	10		3
2	7	11	8		3
2	6	12	11		4
2	4	11	5		3
2	5	12	7		6
2	9	11	11		7
2	5	10	7		5
2	11	9	2		6
2	4	11	3		4
2	11	5	4		4
2	2	7	6		5
2	9	2	5		3
2	12	4	2		4
2	4	3	12		3
2	4	9	10		4
2	6	10	4		5
2	11	7	11		7
2	5	3	6		3
2	2	12	9		3
2	9	9	12		5
2	5	8	4		4
2	11	4	4		7
2	4	4	12		8
2	11	2	8		7
2	10	7	8		5
2	2	11	6		4
2	4	9	7		3
2	11	2	2		6
2	3	4	10		4
2	12	4	11		6
2	8	9	6		5
2	10	10	5		6
2	4	4	12		5
2	5	2	5		4
2	3	2	4		5
2	2	10	4		6
2	12	11	6		7
2	9	12	11		8
2	10	9	10		7
2	7	5	4		6
2	4	3	4		5
2	4	9	8		6
2	6	4	8	10	4
2	2	4	2	4	6
2	8	4	11	6	4
2	7	5	7	5	5
2	4	9	4	2	4
2	11	6	11	9	3
2	3	8	3	10	7
2	5	7	5	3	6
2	8	6	8	10	7
2	9	2	7	12	7
2	7	9	4	9	8
2	6	4	2	4	7
2	8	10	3	5	3
2	11	4	6	8	6
2	12	7	9	4	6
2	6	4	6	11	7
2	8	3	5	10	8
2	3	5	12	2	4
2	4	6	11	6	7
2	3	5	7	5	6
2	4	8	3	8	8
2	7	5	7	2	7
2	4	11	6	4	8
2	5	7	12	10	6
2	6	4	9	4	8
2	10	5	3	4	4
2	2	12	10	3	7
2	9	2	7	9	6
2	6	4	11	6	8
2	9	4	9	4	7
2	3	5	10	5	7
2	8	4	6	4	4
2	12	2	7	12	8
2	11	6	11	4	7
2	9	7	12	10	7
2	3	10	5	3	6
2	12	2	4	6	7
2	11	4	6	4	6
2	8	6	4	3	7
2	7	2	4	6	4
2	2	7	2	7	7
2	4	8	6	4	6
2	3	5	12	10	3
2	4	9	7	12	4
2	9	4	9	2	3
2	11	9	4	9	6
2	8	10	12	7	7
2	2	7	5	3	6
2	7	5	3	4	3
2	6	11	9	11	2
2	3	5	12	7	8
2	11	4	6	11	8
2	3	10	8	4	6
2	7	12	2	9	7
2	10	8	4	6	8
2	4	6	4	11	4
2	5	3	4	8	6
2	12	7	5	7	3
2	11	4	3	8	3
2	5	10	5	7	2
2	6	4	3	4	2
2	7	5	12	10	2
2	11	4	11	4	6
2	9	7	12	2	5
3	4	6			7
3	4	10			3
3	7	12			7
3	5	8			4
3	9	7			8
3	2	11			6
3	6	8			8
3	3	12			6
3	11	5			3
3	10	4			3
3	8	10			6
3	12	12			8
3	11	8			6
3	3	3			8
3	4	4			8
3	10	5			9
3	7	7			8
3	9	3			7
3	5	7			7
3	4	11			7
3	6	4			8
3	12	2			7
3	8	5			4
3	2	2			8
3	4	4			7
3	10	12			6
3	6	3			7
3	9	6			5
3	8	12			4
3	11	7			4
3	12	4			7
3	4	8			6
3	5	4			4
3	7	5			6
3	2	9			5
3	3	8			6
3	4	4			8
3	3	4			7
3	8	4			5
3	10	11			6
3	6	12			4
3	7	6			7
3	12	3			6
3	11	12			6
3	2	7			8
3	5	6			3
3	4	5			2
3	9	5			3
3	6	2			7
3	7	4			6
3	5	12			8
3	9	4			7
3	4	3			8
3	2	10			3
3	4	9			4
3	3	6			3
3	12	11			7
3	8	7			7
3	11	2			7
3	10	2			6
3	6	11			5
3	8	2			7
3	7	9			6
3	3	4			6
3	10	4			5
3	11	6			7
3	9	10			6
3	12	8			7
3	4	8			6
3	5	5			8
3	4	9			3
3	2	8			4
3	7	8			7
3	4	5			7
3	8	4			7
3	5	3			8
3	6	5			7
3	10	8			4
3	2	4			6
3	9	4			6
3	3	9			6
3	12	10			6
3	4	12			4
3	11	10			7
3	4	3			6
3	2	3			7
3	4	10			4
3	8	9			6
3	6	6			8
3	7	3			6
3	11	4			7
3	9	11			6
3	10	6			6
3	3	2			6
3	5	4			7
3	12	5			7
3	3	7			5
3	6	4			7
3	7	4			4
3	12	7			6
3	9	9			8
3	2	12			6
3	4	2			6
3	5	2			6
3	11	3			4
3	8	3			7
3	4	6			8
3	10	7			4
3	8	11			4
3	6	10			5
3	3	10			3
3	4	7			6
3	4	12			7
3	2	6			6
3	9	12			3
3	7	2			6
3	5	9			4
3	10	10			8
3	11	9			7
3	12	9			6
3	4	11			8
3	12	4			4
3	11	4			4
3	5	11			6
3	3	11			5
3	8	6			7
3	7	11			6
3	2	4			6
3	9	8			6
3	6	9			5
3	4	7			4
3	10	9			7
3	3	5			7
3	9	2			6
3	5	10			7
3	12	6			4
3	4	2			6
3	6	7			3
3	11	11			8
3	7	10			6
3	2	5			6
3	4	4			5
3	10	3			4
3	8	8			8
3	5	9	7		6
3	4	3	10		4
3	6	4	8		7
3	8	2	4		4
3	4	8	8		7
3	8	6	6		6
3	2	4	12		5
3	10	12	4		4
3	8	5	11		3
3	12	11	3		4
3	4	5	9		3
3	5	9	12		4
3	3	6	9		5
3	9	10	10		4
3	5	3	5		7
3	6	9	8		6
3	9	10	5		3
3	4	8	2		6
3	11	5	8		6
3	4	11	4		7
3	12	9	6		4
3	2	4	2		7
3	3	12	3		6
3	6	3	4		8
3	9	6	5		6
3	4	10	11		3
3	8	5	5		4
3	2	9	8		6
3	7	7	8		5
3	10	4	10		6
3	9	10	4		3
3	3	9	5		4
3	6	4	3		7
3	4	12	2		8
3	12	5	4		6
3	8	8	8		7
3	4	7	11		6
3	11	8	6		4
3	7	7	6		3
3	11	2	9		4
3	9	10	2		4
3	7	3	4		6
3	8	6	7		6
3	3	10	2		4
3	11	12	2		4
3	10	2	8		4
3	3	12	8		3
3	5	10	3		6
3	4	2	4		5
3	8	4	11		6
3	12	2	12		6
3	6	4	10		3
3	12	10	5		6
3	3	3	5		7
3	10	12	3		4
3	2	5	4		6
3	10	6	11		7
3	2	9	7		4
3	12	7	8		4
3	9	8	4		3
3	4	10	7		4
3	6	12	7		4
3	10	3	11		4
3	8	7	9		6
3	2	5	10		4
3	4	9	12		5
3	2	3	8		4
3	10	10	5		6
3	11	4	3		6
3	3	11	7		3
3	6	5	11		4
3	8	10	5		6
3	4	7	7		4
3	10	3	4		6
3	9	4	9		7
3	4	9	6		4
3	5	4	5		5
3	12	10	9		7
3	7	11	12		6
3	4	5	4		6
3	2	3	4		5
3	7	12	4		4
3	6	9	3		3
3	4	4	4		4
3	7	3	9		3
3	2	8	7		4
3	4	3	4		6
3	12	10	7		4
3	9	2	9		6
3	11	7	7		5
3	9	2	12		4
3	5	11	5		6
3	11	2	2		7
3	5	4	11		3
3	10	4	9		6
3	4	2	10		4
3	12	5	8		6
3	11	4	10		6
3	12	11	8		3
3	11	2	3		4
3	10	3	5		4
3	3	12	5		4
3	7	9	2		6
3	4	4	12		4
3	4	4	4		4
3	7	11	7		5
3	3	9	7		4
3	9	5	4		3
3	11	4	4		3
3	10	12	4		6
3	6	9	7		7
3	3	7	12		5
3	4	12	12		4
3	7	8	5		6
3	4	4	8		4
3	6	10	12		9
3	10	8	6		6
3	12	10	2		6
3	9	2	8		6
3	5	9	6		4
3	2	7	7		7
3	5	12	8		4
3	9	11	7		5
3	2	2	7		4
3	8	12	7		3
3	5	5	9		3
3	11	6	9		4
3	4	4	10		3
3	7	7	5		5
3	11	2	4		4
3	7	8	9		7
3	5	11	3		4
3	7	9	3		6
3	8	6	12		3
3	5	9	8		7
3	2	11	3		6
3	6	5	8		3
3	8	7	12		3
3	4	5	5		3
3	3	5	5		6
3	6	3	5		4
3	4	2	5		3
3	12	10	4		4
3	3	5	4		4
3	2	4	9	11	7
3	8	6	4	6	8
3	7	12	7	9	6
3	10	12	10	12	7
3	2	12	2	9	4
3	3	10	3	8	6
3	2	4	6	4	8
3	7	12	10	8	6
3	5	3	5	3	8
3	4	8	10	12	6
3	7	12	5	3	6
3	4	6	4	6	7
3	8	6	4	2	6
3	4	9	11	6	7
3	2	12	7	9	4
3	7	12	7	2	7
3	9	4	11	4	3
3	12	2	4	2	6
3	11	9	11	4	7
3	4	6	4	11	8
3	6	4	8	10	4
3	7	12	5	12	6
3	10	12	5	3	4
3	4	11	9	11	4
3	7	5	10	3	4
3	9	4	9	11	6
3	6	8	6	4	6
3	10	8	4	8	6
3	2	9	11	4	7
3	7	9	4	11	7
3	10	3	8	10	4
3	3	10	5	12	6
3	9	2	12	5	4
3	4	8	4	8	7
3	2	7	2	7	7
3	8	3	10	8	4
3	2	7	9	2	6
3	4	6	4	3	6
3	6	4	3	4	6
3	7	5	3	10	3
3	8	10	12	2	4
3	6	11	4	3	4
3	10	8	6	11	3
3	9	11	9	4	3
3	3	8	6	8	6
3	10	8	3	4	4
3	4	6	4	9	3
3	8	3	8	6	6
3	4	6	8	4	4
3	9	7	12	10	6
3	6	11	4	9	4
3	5	3	8	10	4
3	6	4	11	9	3
3	4	11	6	11	6
3	2	9	7	12	3
3	11	4	6	11	4
3	8	3	4	8	7
3	2	4	11	9	4
3	4	9	7	2	4
3	5	3	5	7	6
3	12	5	7	5	5
3	2	12	7	2	6
3	7	2	4	11	7
3	10	12	5	12	7
4	11	5			6
4	3	12			3
4	10	4			7
4	9	4			6
4	6	9			2
4	4	4			7
4	2	11			7
4	4	6			5
4	7	9			7
4	12	12			7
4	5	4			8
4	8	2			7
4	12	7			9
4	6	5			8
4	4	9			6
4	11	4			8
4	2	3			4
4	4	8			8
4	5	3			6
4	10	4			3
4	8	4			8
4	7	10			3
4	9	6			3
4	3	7			4
4	9	5			5
4	4	7			6
4	3	8			7
4	2	7			8
4	6	4			7
4	8	4			6
4	12	4			6
4	7	12			8
4	4	4			4
4	10	8			7
4	11	10			6
4	5	7			8
4	11	9			3
4	6	10			4
4	7	2			7
4	4	10			5
4	9	8			7
4	2	4			6
4	12	11			8
4	3	6			7
4	5	9			6
4	4	12			4
4	8	5			4
4	10	11			4
4	3	4			6
4	8	6			6
4	2	2			4
4	4	10			3
4	5	2			4
4	12	3			7
4	4	5			6
4	9	4			7
4	10	3			9
4	7	11			3
4	6	3			3
4	11	7			4
4	4	11			5
4	12	9			4
4	2	8			6
4	7	6			4
4	3	4			7
4	11	4			7
4	8	12			6
4	10	12			7
4	5	4			4
4	6	2			6
4	9	7			7
4	4	3			3
4	2	4			6
4	6	4			7
4	11	11			3
4	10	9			3
4	4	4			4
4	3	2			4
4	5	12			7
4	7	4			6
4	4	2			8
4	8	11			6
4	9	10			3
4	12	4			7
4	8	9			7
4	7	5			7
4	11	2			4
4	10	5			7
4	4	6			3
4	9	12			5
4	6	8			3
4	5	5			7
4	3	3			6
4	12	5			2
4	2	12			6
4	4	8			2
4	9	9			7
4	8	3			8
4	4	7			2
4	4	9			4
4	2	10			5
4	7	3			6
4	12	8			2
4	6	12			7
4	10	6			3
4	5	6			7
4	3	9			4
4	11	6			8
4	4	3			3
4	2	9			8
4	6	6			6
4	12	2			7
4	7	4			6
4	10	7			2
4	4	4			4
4	11	3			3
4	9	2			7
4	8	7			6
4	5	11			4
4	3	10			7
4	12	10			7
4	7	8			4
4	4	11			8
4	5	10			8
4	9	11			6
4	10	2			3
4	6	11			3
4	2	6			3
4	8	8			3
4	4	12			4
4	11	12			4
4	3	11			6
4	7	7			6
4	8	10			7
4	4	2			6
4	11	8			4
4	5	8			2
4	9	3			2
4	4	5			4
4	6	7			6
4	10	10			7
4	3	5			6
4	2	5			3
4	12	6			4
4	8	11	11		3
4	11	10	3		7
4	4	3	10		6
4	2	6	9		2
4	4	10	9		3
4	6	7	10		4
4	11	3	4		7
4	7	6	6		4
4	4	2	11		7
4	11	9	8		8
4	10	10	9		3
4	4	7	4		2
4	3	8	2		4
4	11	11	12		7
4	9	8	10		2
4	3	10	4		6
4	10	4	3		7
4	8	5	3		6
4	6	4	5		8
4	4	5	2		7
4	3	11	6		7
4	12	6	5		8
4	10	7	9		6
4	4	10	3		9
4	10	12	11		6
4	6	4	7		3
4	2	7	9		8
4	4	8	4		8
4	10	5	2		7
4	2	11	2		7
4	9	7	10		4
4	7	3	8		5
4	8	7	4		7
4	4	4	9		3
4	11	4	12		2
4	2	11	5		6
4	6	2	4		7
4	3	3	8		8
4	8	4	2		2
4	5	5	2		3
4	9	12	8		6
4	4	5	12		7
4	6	4	6		8
4	4	4	2		6
4	10	5	12		8
4	12	12	4		6
4	6	2	3		2
4	8	3	4		8
4	9	5	5		4
4	5	3	10		8
4	4	2	3		6
4	7	6	4		6
4	10	7	8		4
4	6	8	4		8
4	9	11	4		7
4	4	7	8		3
4	3	12	7		5
4	12	2	5		3
4	9	10	6		6
4	6	5	8		4
4	12	10	2		6
4	10	12	10		3
4	7	5	10		7
4	5	9	3		4
4	10	10	4		3
4	4	9	8		6
4	9	10	2		2
4	2	5	9		6
4	5	8	11		6
4	9	2	2		5
4	12	4	11		6
4	10	3	10		7
4	11	9	5		3
4	8	8	8		4
4	4	12	9		4
4	12	5	8		3
4	6	4	2		3
4	4	7	2		7
4	8	6	12		4
4	2	3	10		7
4	5	10	11		6
4	7	3	9		6
4	12	5	3		5
4	2	4	8		8
4	11	4	4		4
4	2	12	2		3
4	3	7	11		3
4	5	10	2		3
4	4	5	2		6
4	7	4	3		7
4	8	2	11		3
4	5	6	5		6
4	11	12	5		6
4	10	11	5		6
4	2	4	4		7
4	5	9	2		8
4	2	11	3		5
4	10	8	8		4
4	11	12	2		6
4	7	3	6		3
4	8	5	4		3
4	3	3	5		4
4	7	9	3		4
4	6	7	7		6
4	9	4	4		7
4	5	7	11		4
4	3	9	3		3
4	4	7	8		6
4	3	8	7		6
4	8	5	5		7
4	3	11	3		7
4	11	5	12		8
4	4	8	9		3
4	8	11	4		5
4	2	2	9		7
4	5	11	2		6
4	11	6	8		7
4	9	3	11		7
4	12	11	3		5
4	7	7	5		7
4	12	8	4		9
4	11	3	5		7
4	2	4	9		8
4	7	11	9		7
4	6	6	12		4
4	12	11	10		7
4	7	10	7		6
4	12	4	2		3
4	7	4	11		2
4	5	12	8		7
4	8	7	4		6
4	4	4	3		5
4	9	6	11		7
4	5	7	12		8
4	4	10	2		6
4	12	9	6		6
4	3	10	9		7
4	4	3	4		9
4	9	3	3		3
4	4	5	4		4
4	6	8	9		8
4	4	5	5		4
4	4	6	6		3
4	3	8	4		7
4	6	11	4	3	6
4	4	3	5	7	7
4	2	7	5	10	4
4	4	11	6	11	8
4	5	12	5	10	8
4	4	6	4	6	6
4	10	8	4	3	8
4	11	6	8	4	9
4	5	7	2	7	9
4	10	8	3	10	8
4	12	7	5	7	6
4	4	2	4	11	6
4	8	4	3	8	5
4	9	4	6	4	7
4	7	12	7	12	6
4	5	7	9	2	7
4	11	9	11	4	4
4	7	2	12	7	6
4	10	12	5	12	6
4	4	8	3	10	7
4	11	4	3	4	6
4	7	12	5	7	5
4	6	8	3	5	7
4	8	3	10	3	8
4	4	2	4	2	4
4	6	8	3	4	6
4	8	4	8	10	3
4	4	11	9	2	6
4	3	8	3	4	4
4	2	12	5	12	6
4	6	11	4	11	3
4	3	10	5	7	6
4	9	11	4	6	4
4	12	10	3	8	7
4	11	6	8	10	4
4	2	7	2	9	8
4	7	5	10	8	3
4	11	6	11	6	5
4	7	12	5	3	6
4	2	9	11	6	6
4	8	10	3	4	4
4	10	8	6	4	7
4	8	4	11	4	4
4	3	5	3	8	3
4	10	8	10	12	5
4	8	3	8	6	3
4	12	10	8	3	7
4	5	10	3	8	7
4	11	9	4	6	8
4	7	12	2	9	6
4	2	9	7	12	7
4	8	10	8	6	3
4	5	10	8	3	6
4	7	2	12	10	4
4	5	7	9	4	5
4	12	10	8	10	3
4	8	10	3	8	6
4	10	3	8	3	7
4	8	6	4	11	3
4	10	12	10	5	7
4	9	4	9	11	8
4	3	8	6	4	5
4	6	8	3	10	3
4	2	9	4	2	6
5	11	11			5
5	4	2			6
5	10	12			6
5	3	8			4
5	9	7			2
5	6	12			8
5	7	5			6
5	8	6			2
5	4	6			8
5	2	11			7
5	5	9			3
5	12	8			6
5	7	4			7
5	9	9			5
5	3	7			3
5	10	8			3
5	11	3			6
5	6	10			7
5	8	3			7
5	4	3			3
5	2	6			4
5	12	10			3
5	5	8			7
5	4	4			9
5	3	4			7
5	5	4			2
5	12	2			2
5	6	7			4
5	9	12			3
5	8	8			5
5	4	4			8
5	7	2			9
5	10	9			7
5	4	5			3
5	2	12			2
5	11	6			7
5	5	4			9
5	8	11			6
5	4	8			2
5	9	3			7
5	12	4			8
5	6	4			4
5	7	6			3
5	2	8			2
5	3	5			2
5	10	3			8
5	4	10			2
5	11	10			3
5	4	3			7
5	5	7			3
5	11	9			1
5	2	4			5
5	9	4			3
5	3	3			9
5	4	7			2
5	12	6			3
5	10	6			4
5	7	12			9
5	8	4			2
5	6	6			9
5	2	4			2
5	10	2			3
5	4	11			8
5	8	7			3
5	4	4			5
5	9	6			3
5	12	11			1
5	7	11			4
5	3	4			6
5	11	4			4
5	6	11			8
5	5	11			7
5	7	7			7
5	12	12			9
5	8	2			4
5	11	4			8
5	3	12			2
5	9	8			1
5	2	3			6
5	6	2			4
5	10	5			6
5	4	4			9
5	5	12			6
5	4	2			3
5	5	6			4
5	4	12			2
5	9	10			4
5	12	5			7
5	2	9			6
5	6	9			4
5	3	10			6
5	11	12			6
5	4	6			6
5	10	10			9
5	7	3			7
5	8	5			3
5	3	9			1
5	8	12			6
5	7	10			4
5	5	3			5
5	4	9			2
5	6	5			3
5	10	11			2
5	12	7			5
5	2	2			9
5	9	2			9
5	4	9			6
5	11	8			1
5	5	5			8
5	4	11			2
5	4	12			1
5	9	5			6
5	3	11			3
5	7	8			2
5	11	5			2
5	2	10			2
5	12	4			4
5	8	10			3
5	6	4			7
5	10	4			7
5	8	4			8
5	12	9			2
5	5	10			7
5	4	8			4
5	7	4			2
5	11	2			4
5	10	4			4
5	6	8			3
5	4	10			2
5	2	5			4
5	9	4			5
5	3	6			2
5	9	11			6
5	3	2			3
5	6	3			6
5	7	9			5
5	8	9			6
5	2	7			4
5	11	7			1
5	12	3			3
5	4	5			5
5	4	7			2
5	10	7			4
5	5	2			7
5	4	12	2		2
5	8	4	4		3
5	12	11	6		2
5	3	3	10		8
5	11	8	3		6
5	5	12	10		7
5	6	5	10		8
5	8	10	2		2
5	4	6	6		8
5	7	4	11		2
5	5	5	10		7
5	12	2	4		4
5	4	4	4		6
5	3	4	3		9
5	11	11	9		4
5	10	10	6		7
5	3	9	12		2
5	2	10	11		3
5	9	3	9		5
5	7	4	3		3
5	5	6	9		2
5	10	11	12		2
5	5	5	6		7
5	3	8	9		3
5	2	12	8		2
5	12	8	11		2
5	4	9	4		7
5	5	11	3		6
5	11	3	2		5
5	6	4	7		2
5	2	4	4		9
5	4	3	12		3
5	3	6	9		4
5	9	4	3		4
5	2	7	6		2
5	4	4	12		3
5	2	3	8		6
5	8	4	3		7
5	7	7	11		6
5	10	8	4		8
5	3	4	11		3
5	2	4	4		2
5	9	6	6		8
5	3	4	4		3
5	7	3	9		6
5	6	9	5		6
5	11	7	5		4
5	10	11	5		7
5	6	10	5		8
5	9	12	10		6
5	8	11	11		7
5	4	2	4		7
5	9	9	6		6
5	7	12	5		7
5	5	8	2		4
5	10	4	5		7
5	11	4	7		1
5	7	5	5		8
5	3	4	5		6
5	8	5	7		2
5	11	2	4		7
5	6	9	4		7
5	10	10	12		6
5	4	9	4		8
5	5	8	3		6
5	12	6	6		8
5	6	9	10		7
5	10	2	5		4
5	8	5	10		7
5	10	6	3		6
5	9	12	2		5
5	8	4	4		7
5	4	4	5		2
5	6	9	6		8
5	3	8	2		3
5	10	2	12		2
5	12	7	4		3
5	2	12	2		8
5	10	9	10		7
5	2	11	12		3
5	11	10	2		8
5	3	11	4		7
5	6	10	3		6
5	8	3	4		3
5	4	6	7		1
5	8	9	4		8
5	9	4	9		8
5	4	6	4		2
5	4	3	2		8
5	8	11	4		9
5	2	6	6		8
5	11	5	10		6
5	5	10	12		1
5	7	12	8		2
5	4	7	9		2
5	2	9	12		1
5	4	3	2		1
5	8	8	2		7
5	3	11	7		3
5	12	7	7		8
5	4	11	4		2
5	11	4	11		8
5	9	4	10		1
5	4	12	6		4
5	7	8	12		8
5	11	12	10		2
5	10	2	3		8
5	5	4	7		2
5	4	11	3		3
5	7	5	4		6
5	12	4	10		2
5	6	5	4		7
5	4	6	11		8
5	7	9	7		6
5	4	11	6		6
5	9	2	11		4
5	2	11	5		2
5	12	6	5		7
5	4	10	5		9
5	5	12	5		9
5	4	5	4		5
5	12	10	4		3
5	4	6	2		4
5	2	4	11		3
5	9	3	12		2
5	6	4	8		1
5	7	4	2		4
5	10	12	3		7
5	11	11	11		9
5	3	4	2		2
5	5	6	6		8
5	4	11	5		5
5	11	7	9		3
5	12	10	7		2
5	6	5	5		8
5	12	4	8		1
5	9	3	11		2
5	6	4	9		1
5	7	3	7		8
5	9	4	3		6
5	8	10	5		8
5	12	9	12		8
5	4	4	9		2
5	5	2	11		4
5	3	8	6	4	2
5	2	9	7	9	3
5	11	4	8	4	8
5	10	3	10	3	9
5	5	12	10	8	1
5	2	7	2	4	3
5	9	7	12	2	2
5	4	6	11	4	4
5	5	12	10	3	7
5	9	7	9	4	4
5	11	4	6	11	4
5	5	3	5	7	2
5	4	8	3	8	8
5	10	3	8	4	6
5	4	2	4	2	3
5	8	4	11	4	2
5	4	11	4	11	9
5	3	5	7	12	5
5	10	5	7	2	4
5	3	4	6	4	1
5	5	10	8	4	2
5	11	4	11	4	6
5	4	8	3	10	6
5	3	5	12	2	2
5	12	7	9	11	2
5	8	4	3	10	3
5	6	8	10	12	1
5	11	9	4	9	7
5	6	8	6	4	6
5	9	7	5	12	6
5	11	4	3	10	6
5	6	4	2	12	2
5	4	3	10	8	2
5	9	2	9	7	1
5	11	6	4	3	8
5	10	8	3	5	2
5	4	6	11	9	1
5	7	5	12	10	4
5	2	4	2	4	9
5	11	4	6	8	1
5	9	7	12	7	9
5	6	8	3	10	6
5	8	6	4	8	7
5	4	8	4	11	2
5	3	4	3	8	3
5	9	2	7	2	4
5	5	12	5	7	2
5	10	8	6	8	3
5	9	11	9	7	2
5	6	4	9	2	8
5	10	3	10	5	7
5	11	6	4	11	9
5	12	5	7	5	6
5	4	3	8	3	9
5	11	6	8	6	7
5	8	10	3	8	2
5	12	7	12	5	7
5	9	11	4	2	4
5	6	4	3	8	7
5	11	4	9	11	2
5	5	7	9	7	8
5	12	10	8	4	6
5	6	4	8	6	2
5	12	5	3	10	5
6	8	2			3
6	9	9			6
6	10	9			4
6	4	3			1
6	2	2			7
6	11	9			4
6	12	8			2
6	3	3			7
6	5	6			3
6	7	3			4
6	4	5			3
6	6	10			5
6	3	12			4
6	4	4			6
6	11	3			7
6	4	8			8
6	12	2			7
6	10	8			3
6	6	4			4
6	9	5			3
6	2	4			3
6	8	12			5
6	5	2			6
6	7	5			4
6	9	10			5
6	12	4			5
6	3	10			7
6	4	2			8
6	11	2			6
6	6	8			7
6	7	7			6
6	5	12			3
6	4	4			2
6	10	10			7
6	2	6			3
6	8	8			8
6	5	4			6
6	6	2			7
6	9	8			3
6	2	11			4
6	4	11			3
6	10	12			7
6	7	12			9
6	11	11			7
6	3	2			8
6	8	5			3
6	12	7			8
6	4	12			7
6	6	12			6
6	4	10			3
6	9	6			7
6	2	12			2
6	10	11			6
6	4	3			8
6	8	9			8
6	12	5			7
6	7	10			3
6	11	7			4
6	3	9			2
6	5	9			4
6	12	9			2
6	10	2			3
6	5	4			5
6	2	4			3
6	3	5			3
6	4	12			7
6	11	4			5
6	4	7			7
6	9	12			6
6	6	4			8
6	8	10			9
6	7	8			6
6	4	9			7
6	11	12			8
6	8	4			5
6	4	4			7
6	9	2			8
6	10	5			4
6	3	8			6
6	12	4			5
6	7	9			8
6	5	8			3
6	2	9			7
6	6	7			8
6	4	9			3
6	7	4			3
6	5	7			8
6	2	3			7
6	6	5			6
6	12	12			6
6	10	6			6
6	9	11			8
6	3	4			4
6	11	4			7
6	8	11			7
6	4	11			9
6	10	7			4
6	11	6			7
6	5	5			6
6	7	11			8
6	4	6			9
6	12	3			3
6	9	4			6
6	3	11			7
6	2	8			3
6	4	5			6
6	6	11			8
6	8	7			3
6	10	4			2
6	3	7			4
6	12	11			5
6	5	11			1
6	9	3			3
6	4	6			6
6	8	4			6
6	7	6			3
6	2	5			3
6	6	9			7
6	4	8			4
6	11	8			2
6	2	10			5
6	9	7			6
6	8	6			6
6	10	3			8
6	5	3			4
6	11	10			2
6	4	4			8
6	12	6			2
6	4	7			3
6	3	4			7
6	6	3			5
6	7	2			6
6	11	5			2
6	4	10			1
6	12	10			3
6	4	2			6
6	5	10			8
6	6	6			7
6	7	4			3
6	8	3			3
6	9	4			2
6	2	7			7
6	3	6			3
6	10	4			3
6	8	4	3		3
6	7	4	3		7
6	9	2	7		3
6	10	4	2		5
6	4	2	4		8
6	9	11	9		2
6	6	4	7		3
6	4	11	3		2
6	12	4	8		4
6	11	5	5		2
6	12	6	4		3
6	10	11	6		6
6	6	7	3		3
6	11	11	12		5
6	2	9	3		3
6	6	11	3		2
6	9	9	11		6
6	7	7	2		7
6	2	4	10		1
6	11	6	7		2
6	12	9	4		4
6	5	8	4		5
6	8	4	4		8
6	4	3	9		6
6	3	9	6		5
6	8	5	7		3
6	3	7	5		5
6	11	10	10		3
6	9	4	4		7
6	2	10	5		5
6	5	2	4		3
6	9	11	12		4
6	2	10	4		2
6	10	8	3		7
6	5	3	11		3
6	8	5	6		4
6	12	3	7		4
6	3	2	8		2
6	7	3	11		6
6	6	7	5		5
6	7	2	7		7
6	4	4	5		2
6	6	5	10		6
6	3	9	5		3
6	9	2	10		6
6	8	4	8		6
6	6	3	8		8
6	4	4	10		4
6	5	8	8		5
6	10	11	3		3
6	4	7	11		2
6	11	12	5		4
6	4	7	6		5
6	3	2	5		6
6	12	10	4		3
6	8	9	10		6
6	12	8	10		5
6	4	9	10		5
6	4	6	8		7
6	2	12	4		6
6	4	2	7		7
6	12	6	5		3
6	4	7	8		2
6	2	11	9		6
6	5	7	6		5
6	7	2	2		7
6	10	3	4		3
6	3	8	10		4
6	4	11	9		3
6	5	7	3		4
6	4	3	4		5
6	5	4	8		6
6	6	4	4		2
6	8	10	7		3
6	5	11	5		4
6	3	4	7		4
6	7	9	4		2
6	5	5	3		4
6	4	3	10		6
6	6	6	10		7
6	7	8	7		7
6	3	12	9		6
6	11	3	8		8
6	4	11	8		5
6	2	2	2		7
6	4	4	7		7
6	8	3	7		6
6	9	10	4		3
6	8	4	10		4
6	12	5	11		6
6	9	2	9		8
6	6	10	10		8
6	7	6	8		6
[truncated: 3,283 more rows]
