# Supplementary material for: Computational-Model-Based Analysis of Context Effects on Harmonic Expectancy
Source: PLoS One. 2016 Mar 22;11(3):e0151374. doi: 10.1371/journal.pone.0151374 (PMC4803284; doi:10.1371/journal.pone.0151374)
Supplement: S1 Table — Typical progressions in tonal music are marked by asterisks. (CSV) [file pone.0151374.s007.csv]

Top 10	Rank	1	2	3	4	5	5	7	8	8	10
	Progression	II-V *	III-I	IV-I *	I-IV *	VII-V	VI-II *	I-V *	Vò-IV	VIò-VI	Vò-I
	Probability	0.9	0.8	0.79	0.78	0.76	0.76	0.75	0.73	0.73	0.72
Bottom 10	Rank	1	2	2	2	5	6	7	8	9	10
	Progression	VII-Vò	III-IIó	III-Vò	V-Vò	VI-Vò	VIò-IVò	V-IIó	IV-Vò	II-IVò	VI-IIó
	Probability	0.17	0.2	0.2	0.2	0.21	0.22	0.24	0.25	0.25	0.26
